# Supplementary material for: New and revised maimetshid wasps from Cretaceous ambers (Hymenoptera, Maimetshidae)
Source: Zookeys. 2011 Sep 24;(130):421–53. doi: 10.3897/zookeys.130.1453 (PMC3260773; doi:10.3897/zookeys.130.1453)
Supplement: XML Treatment for Maimetshidae [file zookeys.130.1453-treatment1.xml]

<!DOCTYPE tp:taxon-treatment
  PUBLIC "-//TaxonX//DTD Taxonomic Treatment Publishing DTD v0 20100105//EN" "tax-treatment-NSO.dtd">
<tp:taxon-treatment xmlns:tp="http://www.plazi.org/taxpub"><tp:treatment-meta><mixed-citation publication-type="journal"><person-group><name><surname>Perrichot</surname><given-names>Vincent</given-names></name><name><surname>Ortega-Blanco</surname><given-names>Jaime</given-names></name><name><surname>McKellar</surname><given-names>Ryan C.</given-names></name><name><surname>Delclòs</surname><given-names>Xavier</given-names></name><name><surname>Azar</surname><given-names>Dany</given-names></name><name><surname>Nel</surname><given-names>André</given-names></name><name><surname>Tafforeau</surname><given-names>Paul</given-names></name><name><surname>Engel</surname><given-names>Michael S.</given-names></name></person-group><article-title>New and revised maimetshid wasps from Cretaceous ambers (Hymenoptera, Maimetshidae)</article-title><source>Zookeys</source><day>24</day><month>9</month><year>2011</year><volume>2011</volume><issue>130</issue><fpage>421</fpage><lpage>453</lpage><pub-id pub-id-type="doi">10.3897/zookeys.130.1453</pub-id></mixed-citation></tp:treatment-meta><tp:nomenclature><label>Family</label><tp:taxon-name>
                            <tp:taxon-name-part taxon-name-part-type="family">Maimetshidae</tp:taxon-name-part>
                        <object-id xmlns:xlink="http://www.w3.org/1999/xlink" xlink:type="simple">http://species-id.net/wiki/Maimetshidae</object-id>
                        </tp:taxon-name><tp:taxon-authority>Rasnitsyn, 1975</tp:taxon-authority><tp:nomenclature-citation-list><tp:nomenclature-citation><tp:taxon-name>Maimetshidae</tp:taxon-name><comment> Rasnitsyn, 1975: 73. Type genus: <italic><tp:taxon-name>Maimetsha</tp:taxon-name></italic> Rasnitsyn, 1975. <xref ref-type="bibr" rid="B34">Rasnitsyn 1988</xref>: 124; <xref ref-type="bibr" rid="B42">Ronquist et al. 1999</xref>: 33; <xref ref-type="bibr" rid="B38">Rasnitsyn and Brothers 2009</xref>: 192; <xref ref-type="bibr" rid="B28">Perrichot 2009</xref>: 2; <xref ref-type="bibr" rid="B22">Ortega-Blanco et al. 2010</xref>: 266; <xref ref-type="bibr" rid="B49">Vilhelmsen et al. 2010a</xref>: 674.</comment></tp:nomenclature-citation><tp:nomenclature-citation><tp:taxon-name>Dinapsinae</tp:taxon-name><comment> [<tp:taxon-name>Megalyridae</tp:taxon-name>], <italic>partim</italic>: <xref ref-type="bibr" rid="B45">Shaw 1988</xref>: 107.</comment></tp:nomenclature-citation><tp:nomenclature-citation><tp:taxon-name>Dinapsini</tp:taxon-name><comment> [<tp:taxon-name>Megalyridae</tp:taxon-name>], <italic>partim</italic>: <xref ref-type="bibr" rid="B46">Shaw 1990</xref>: 578.</comment></tp:nomenclature-citation></tp:nomenclature-citation-list></tp:nomenclature><tp:treatment-sec sec-type="Diagnosis"><title>Diagnosis.</title><p>Modified from <xref ref-type="bibr" rid="B38">Rasnitsyn and Brothers (2009)</xref>: Head hypognathous, without ocular carina, without subantennal groove accommodating antennal base; vertex with or without longitudinal median sulcus; antenna filiform, with scape short to moderate, never elongate, flagellomeres variable in number (14–19), most often 16, without apparent sexual dimorphism; mandibles often asymmetrical, with 3–4 teeth. Pronotum short medially; mesoscutum with notauli and median sulcus; axillae meeting anterior to mesoscutellum or separated by scutoscutellar sulcus; propodeum areolate. Forewing with costal space moderate to wide; C and pterostigma present; basal sections of Rs and M subequal in length, not continuously aligned (i.e., not forming smooth basal vein); cell [2R<sub>1</sub>] (i.e., marginal cell) closed, wide (not triangular), moderately short to moderately long; cells [1Rs] and/or [2Rs] closed; cell [1M] closed, small, distant from [1Rs]; cell [2M] open or delimited by spectral or nebulous 2m-cu; 1cu-a antefurcal. Hind wing with no posterobasal lobe; 4–5 distal hamuli; basal cell [R] closed; free apex of Rs present, short to long; free apices of M and Cu short or absent, that of A absent. Legs with trochantelli; tibial spur formula 1-2-2; tarsi pentamerous; tarsal plantulae present in some females; pretarsal claws with preapical tooth. Metasoma rather short, compact, not much sculptured, attached low on propodeum, first segment longest [articulatory ring referred to by <xref ref-type="bibr" rid="B38">Rasnitsyn and Brothers (2009)</xref> is not<!--PageBreak--> evident and apparently an incorrect interpretation], apical sternum of female elongate, nearly reaching metasomal apex; ovipositor external but not very long, sheaths at most as long as metasoma, not fitting tightly to ovipositor (often preserved detached).</p></tp:treatment-sec><tp:treatment-sec sec-type="Included genera"><title>Included genera.</title><p><italic><tp:taxon-name>Andyrossia</tp:taxon-name></italic> Rasnitsyn and Jarzembowski, 2000 (Wealden, England, Barremian; a replacement name for <italic><tp:taxon-name>Arossia</tp:taxon-name></italic> Rasnitsyn and Jarzembowski <italic>in</italic> <xref ref-type="bibr" rid="B41">Rasnitsyn et al. 1998</xref>); <italic><tp:taxon-name>Ahiromaimetsha</tp:taxon-name></italic> Perrichot, Azar, Nel, and Engel gen n. (Lebanese amber, Neocomian); <italic><tp:taxon-name>Iberomaimetsha</tp:taxon-name></italic> Ortega-Blanco, Perrichot, and Engel gen. n. (Spanish amber, Lower Albian); <italic><tp:taxon-name>Guyotemaimetsha</tp:taxon-name></italic> Perrichot et al., 2004a (French amber, latest Albian/earliest Cenomanian); <italic><tp:taxon-name>Afrapia</tp:taxon-name></italic> Rasnitsyn and Brothers, 2009 (Orapa Mine, Botswana, Turonian); <italic><tp:taxon-name>Afromaimetsha</tp:taxon-name></italic> Rasnitsyn and Brothers, 2009 (Orapa Mine, Botswana, Turonian); <italic><tp:taxon-name>Maimetshorapia</tp:taxon-name></italic> Rasnitsyn and Brothers, 2009 (Orapa Mine, Botswana, Turonian); <italic><tp:taxon-name>Maimetsha</tp:taxon-name></italic> Rasnitsyn, 1975 (Taimyr amber, Santonian); and <italic><tp:taxon-name>Ahstemiam</tp:taxon-name></italic> McKellar and Engel gen. n. (Canadian amber, Campanian). <xref ref-type="table" rid="T1">Table 1</xref> summarizes the species diversity of the family.</p><table-wrap id="T1" position="float" orientation="portrait"><label>Table 1.</label><caption><p>Known records for <tp:taxon-name>Maimetshidae</tp:taxon-name> s.l. (A = amber inclusion; C = compression fossil).</p></caption><table><tbody><tr><th rowspan="1" colspan="1">Taxon</th><th rowspan="1" colspan="1">Stage</th><th rowspan="1" colspan="1">Geography</th><th rowspan="1" colspan="1">Sex</th></tr><tr><td rowspan="1" colspan="4">Family <tp:taxon-name>Maimetshidae</tp:taxon-name> Rasnitsyn, 1975</td></tr><tr><td rowspan="1" colspan="4">Genus <italic><tp:taxon-name>Andyrossia</tp:taxon-name></italic> Rasnitsyn &amp; Jarzembowski, 2000</td></tr><tr><td rowspan="1" colspan="1"><italic><tp:taxon-name>Andyrossia joyceae</tp:taxon-name></italic> (Rasnitsyn &amp; Jarzembowski, 1998)</td><td rowspan="1" colspan="1">Barremian (C)</td><td rowspan="1" colspan="1">England</td><td rowspan="1" colspan="1">?</td></tr><tr><td rowspan="1" colspan="4">Genus <italic><tp:taxon-name>Ahiromaimetsha</tp:taxon-name></italic> Perrichot, Azar, Nel &amp; Engel, gen. n.</td></tr><tr><td rowspan="1" colspan="1"><italic><tp:taxon-name>Ahiromaimetsha najlae</tp:taxon-name></italic> Perrichot, Azar, Nel &amp; Engel, sp. n.</td><td rowspan="1" colspan="1">Neocomian (A)</td><td rowspan="1" colspan="1">Lebanon</td><td rowspan="1" colspan="1">♀</td></tr><tr><td rowspan="1" colspan="4">Genus <italic><tp:taxon-name>Iberomaimetsha</tp:taxon-name></italic> Ortega-Blanco, Perrichot &amp; Engel, gen. n.</td></tr><tr><td rowspan="1" colspan="1"><italic><tp:taxon-name>Iberomaimetsha nihtmara</tp:taxon-name></italic> Ortega-Blanco, Delclòs &amp; Engel, sp. n.</td><td rowspan="1" colspan="1">Albian (A)</td><td rowspan="1" colspan="1">Spain</td><td rowspan="1" colspan="1">♀♂</td></tr><tr><td rowspan="1" colspan="1"><italic><tp:taxon-name>Iberomaimetsha rasnitsyni</tp:taxon-name></italic> Ortega-Blanco, Perrichot &amp; Engel, sp. n.</td><td rowspan="1" colspan="1">Albian (A)</td><td rowspan="1" colspan="1">Spain</td><td rowspan="1" colspan="1">♀♂</td></tr><tr><td rowspan="1" colspan="4">Genus <italic><tp:taxon-name>Guyotemaimetsha</tp:taxon-name></italic> Perrichot et al., 2004</td></tr><tr><td rowspan="1" colspan="1"><italic><tp:taxon-name>Guyotemaimetsha enigmatica</tp:taxon-name></italic> Perrichot et al., 2004</td><td rowspan="1" colspan="1">Albian/Cenomanian (A)</td><td rowspan="1" colspan="1">France</td><td rowspan="1" colspan="1">♀♂</td></tr><tr><td rowspan="1" colspan="4">Genus <italic><tp:taxon-name>Afrapia</tp:taxon-name></italic> Rasnitsyn &amp; Brothers, 2009</td></tr><tr><td rowspan="1" colspan="1"><italic><tp:taxon-name>Afrapia globularis</tp:taxon-name></italic> Rasnitsyn &amp; Brothers, 2009</td><td rowspan="1" colspan="1">Turonian (C)</td><td rowspan="1" colspan="1">Botswana</td><td rowspan="1" colspan="1">♀</td></tr><tr><td rowspan="1" colspan="1"><italic><tp:taxon-name>Afrapia variicornis</tp:taxon-name></italic> Rasnitsyn &amp; Brothers, 2009</td><td rowspan="1" colspan="1">Turonian (C)</td><td rowspan="1" colspan="1">Botswana</td><td rowspan="1" colspan="1">♀♂</td></tr><tr><td rowspan="1" colspan="4">Genus <italic><tp:taxon-name>Afromaimetsha</tp:taxon-name></italic> Rasnitsyn &amp; Brothers, 2009</td></tr><tr><td rowspan="1" colspan="1"><italic><tp:taxon-name>Afromaimetsha robusta</tp:taxon-name></italic> Rasnitsyn &amp; Brothers, 2009</td><td rowspan="1" colspan="1">Turonian (C)</td><td rowspan="1" colspan="1">Botswana</td><td rowspan="1" colspan="1">♀</td></tr><tr><td rowspan="1" colspan="4">Genus <italic><tp:taxon-name>Maimetshorapia</tp:taxon-name></italic> Rasnitsyn &amp; Brothers, 2009</td></tr><tr><td rowspan="1" colspan="1"><italic><tp:taxon-name>Maimetshorapia africana</tp:taxon-name></italic> Rasnitsyn &amp; Brothers, 2009</td><td rowspan="1" colspan="1">Turonian (C)</td><td rowspan="1" colspan="1">Botswana</td><td rowspan="1" colspan="1">♀</td></tr><tr><td rowspan="1" colspan="4">Genus <italic><tp:taxon-name>Ahstemiam</tp:taxon-name></italic> McKellar &amp; Engel, gen. n.</td></tr><tr><td rowspan="1" colspan="1"><italic><tp:taxon-name>Ahstemiam cellula</tp:taxon-name></italic> McKellar &amp; Engel, sp. n.</td><td rowspan="1" colspan="1">Campanian (A)</td><td rowspan="1" colspan="1">Canada</td><td rowspan="1" colspan="1">♂</td></tr><tr><td rowspan="1" colspan="4">Genus <italic><tp:taxon-name>Maimetsha</tp:taxon-name></italic> Rasnitsyn, 1975</td></tr><tr><td rowspan="1" colspan="1"><italic><tp:taxon-name>Maimetsha arctica</tp:taxon-name></italic> Rasnitsyn, 1975</td><td rowspan="1" colspan="1">Santonian (A)</td><td rowspan="1" colspan="1">Siberia</td><td rowspan="1" colspan="1">♀*</td></tr><tr><td rowspan="1" colspan="4"/></tr><tr><td rowspan="1" colspan="4"><italic><tp:taxon-name>Incertae sedis</tp:taxon-name></italic> (but possibly maimetshids, <italic>sensu</italic> Rasnitsyn &amp; Brothers 2009)</td></tr><tr><td rowspan="1" colspan="4">Genus <italic><tp:taxon-name>Cretogonalys</tp:taxon-name></italic> Rasnitsyn, 1977**</td></tr><tr><td rowspan="1" colspan="1"><italic><tp:taxon-name>Cretogonalys taimyricus</tp:taxon-name></italic> Rasnitsyn, 1977</td><td rowspan="1" colspan="1">Cenomanian (C)</td><td rowspan="1" colspan="1">Siberia</td><td rowspan="1" colspan="1">?</td></tr><tr><td rowspan="1" colspan="4">Genus <italic><tp:taxon-name>Turgonalus</tp:taxon-name></italic> Rasnitsyn, 1990</td></tr><tr><td rowspan="1" colspan="1"><italic><tp:taxon-name>Turgonalus cooperi</tp:taxon-name></italic> Rasnitsyn &amp; Jarzembowski, 1998</td><td rowspan="1" colspan="1">Barremian (C)</td><td rowspan="1" colspan="1">England</td><td rowspan="1" colspan="1">?</td></tr><tr><td rowspan="1" colspan="1"><italic><tp:taxon-name>Turgonalus minor</tp:taxon-name></italic> Rasnitsyn, 1990</td><td rowspan="1" colspan="1">Neocomian (C)</td><td rowspan="1" colspan="1">Siberia</td><td rowspan="1" colspan="1">?</td></tr></tbody></table><table-wrap-foot><fn><p>* Unfortunately, the holotype of <italic><tp:taxon-name>Maimetsha arctica</tp:taxon-name></italic> was destroyed. Should new material eventually be discovered a neotype will be necessary in order to stabilize the application of the name for the species, genus, and even family.</p><p>** <italic><tp:taxon-name>Cretogonalys</tp:taxon-name></italic> is the type genus of the family-group name <tp:taxon-name>Cretogonalinae</tp:taxon-name> Rasnitsyn, 1977 (<italic>nomen imperfectum</italic>; <italic>recte</italic> <tp:taxon-name>Cretogonalyinae</tp:taxon-name> Rasnitsyn, 1977), which, if the genus is definitively placed in <tp:taxon-name>Maimetshidae</tp:taxon-name>, would make the former family-group name a junior synonym of the latter family.</p></fn></table-wrap-foot></table-wrap></tp:treatment-sec><ref-list><ref id="B34"><mixed-citation xmlns:xlink="http://www.w3.org/1999/xlink" xlink:type="simple"><person-group><name name-style="western"><surname>Rasnitsyn</surname><given-names>AP</given-names></name></person-group> (<year>1988</year>)<article-title> An outline of evolution of the hymenopterous insects (order Vespida).</article-title> <source>Oriental Insects </source> <volume>22</volume>: <fpage>115</fpage>-<lpage>145</lpage>.</mixed-citation></ref><ref id="B42"><mixed-citation xmlns:xlink="http://www.w3.org/1999/xlink" xlink:type="simple"><person-group><name name-style="western"><surname>Ronquist</surname><given-names>F</given-names></name><name name-style="western"><surname>Rasnitsyn</surname><given-names>AP</given-names></name><name name-style="western"><surname>Roy</surname><given-names>A</given-names></name><name name-style="western"><surname>Eriksson</surname><given-names>K</given-names></name><name name-style="western"><surname>Lindgren</surname><given-names>M</given-names></name></person-group> (<year>1999</year>)<source> Phylogeny of the Hymenoptera: A cladistic reanalysis of Rasnitsyn’s (1988) data. Zoologica Scripta 28(1/2): 13–50. </source>doi:10.1046/j.1463-6409.1999.00023.x</mixed-citation></ref><ref id="B38"><mixed-citation xmlns:xlink="http://www.w3.org/1999/xlink" xlink:type="simple"><person-group><name name-style="western"><surname>Rasnitsyn</surname><given-names>AP</given-names></name><name name-style="western"><surname>Brothers</surname><given-names>DJ</given-names></name></person-group> (<year>2009</year>)<article-title> New genera and species of Maimetshidae (Hymenoptera: Stephanoidea s.l.) from the Turonian of Botswana, with comments on the status of the family.</article-title> <source>African Invertebrates </source> <volume>50</volume> (<issue>1</issue>): <fpage>191</fpage>-<lpage>204</lpage>.</mixed-citation></ref><ref id="B28"><mixed-citation xmlns:xlink="http://www.w3.org/1999/xlink" xlink:type="simple"><person-group><name name-style="western"><surname>Perrichot</surname><given-names>V</given-names></name></person-group> (<year>2009</year>)<article-title> Long-tailed wasps (Hymenoptera: Megalyridae) from Cretaceous and Paleogene European amber.</article-title> <source>Paleontological Contributions </source> <volume>1</volume>: <fpage>1</fpage>-<lpage>35</lpage>.</mixed-citation></ref><ref id="B22"><mixed-citation xmlns:xlink="http://www.w3.org/1999/xlink" xlink:type="simple"><person-group><name name-style="western"><surname>Ortega-Blanco</surname><given-names>J</given-names></name><name name-style="western"><surname>Rasnitsyn</surname><given-names>AP</given-names></name><name name-style="western"><surname>Delclòs</surname><given-names>X</given-names></name></person-group> (<year>2010</year>)<article-title> A new family of ceraphronoid wasps from Early Cretaceous Álava amber, Spain.</article-title> <source>Acta Palaeontologica Polonica </source> <volume>55</volume> (<issue>2</issue>): <fpage>265</fpage>-<lpage>276</lpage>. doi:10.4202/app.2009.0014</mixed-citation></ref><ref id="B49"><mixed-citation xmlns:xlink="http://www.w3.org/1999/xlink" xlink:type="simple"><person-group><name name-style="western"><surname>Vilhelmsen</surname><given-names>L</given-names></name><name name-style="western"><surname>Perrichot</surname><given-names>V</given-names></name><name name-style="western"><surname>Shaw</surname><given-names>SR</given-names></name></person-group> (<year>2010a</year>)<article-title> Past and present diversity and distribution in the parasitic wasp family Megalyridae (Insecta: Hymenoptera).</article-title> <source>Systematic Entomology </source> <volume>35</volume> (<issue>4</issue>): <fpage>658</fpage>-<lpage>677</lpage>. doi:10.1111/j.1365-3113.2010.00537.x</mixed-citation></ref><ref id="B45"><mixed-citation xmlns:xlink="http://www.w3.org/1999/xlink" xlink:type="simple"><person-group><name name-style="western"><surname>Shaw</surname><given-names>SR</given-names></name></person-group> (<year>1988</year>)<article-title> <italic>Carminator</italic>, a new genus of Megalyridae (Hymenoptera) from the Oriental and Australian regions, with a commentary on the definition of the family.</article-title> <source>Systematic Entomology </source> <volume>13</volume> (<issue>1</issue>): <fpage>101</fpage>-<lpage>113</lpage>. doi:10.1111/j.1365-3113.1988.tb00233.x</mixed-citation></ref><ref id="B46"><mixed-citation xmlns:xlink="http://www.w3.org/1999/xlink" xlink:type="simple"><person-group><name name-style="western"><surname>Shaw</surname><given-names>SR</given-names></name></person-group> (<year>1990</year>)<article-title> Phylogeny and biogeography of the parasitoid wasp family Megalyridae (Hymenoptera).</article-title> <source>Journal of Biogeography </source> <volume>17</volume> (<issue>6</issue>): <fpage>569</fpage>-<lpage>581</lpage>. <ext-link ext-link-type="uri" xlink:href="http://dx.doi.org/10.2307/2845141" xlink:type="simple">doi: 10.2307/2845141</ext-link></mixed-citation></ref><ref id="B41"><mixed-citation xmlns:xlink="http://www.w3.org/1999/xlink" xlink:type="simple"><person-group><name name-style="western"><surname>Rasnitsyn</surname><given-names>AP</given-names></name><name name-style="western"><surname>Jarzembowski</surname><given-names>EA</given-names></name><name name-style="western"><surname>Ross</surname><given-names>AJ</given-names></name></person-group> (<year>1998</year>)<source> Wasps (Insecta: Vespida = Hymenoptera) from the Purbeck and Wealden (Lower Cretaceous) of southern England and their biostratigraphical and palaeoenvironmental significance. Cretaceous Research 19(3/4): 329–391. </source>doi:10.1006/cres.2000.0213</mixed-citation></ref></ref-list></tp:taxon-treatment>
