# Supplementary material for: New and revised maimetshid wasps from Cretaceous ambers (Hymenoptera, Maimetshidae)
Source: Zookeys. 2011 Sep 24;(130):421–53. doi: 10.3897/zookeys.130.1453 (PMC3260773; doi:10.3897/zookeys.130.1453)
Supplement: XML Treatment for Guyotemaimetsha [file zookeys.130.1453-treatment2.xml]

<!DOCTYPE tp:taxon-treatment
  PUBLIC "-//TaxonX//DTD Taxonomic Treatment Publishing DTD v0 20100105//EN" "tax-treatment-NSO.dtd">
<tp:taxon-treatment xmlns:tp="http://www.plazi.org/taxpub"><tp:treatment-meta><mixed-citation publication-type="journal"><person-group><name><surname>Perrichot</surname><given-names>Vincent</given-names></name><name><surname>Ortega-Blanco</surname><given-names>Jaime</given-names></name><name><surname>McKellar</surname><given-names>Ryan C.</given-names></name><name><surname>Delclòs</surname><given-names>Xavier</given-names></name><name><surname>Azar</surname><given-names>Dany</given-names></name><name><surname>Nel</surname><given-names>André</given-names></name><name><surname>Tafforeau</surname><given-names>Paul</given-names></name><name><surname>Engel</surname><given-names>Michael S.</given-names></name></person-group><article-title>New and revised maimetshid wasps from Cretaceous ambers (Hymenoptera, Maimetshidae)</article-title><source>Zookeys</source><day>24</day><month>9</month><year>2011</year><volume>2011</volume><issue>130</issue><fpage>421</fpage><lpage>453</lpage><pub-id pub-id-type="doi">10.3897/zookeys.130.1453</pub-id></mixed-citation></tp:treatment-meta><tp:nomenclature><label>Genus</label><tp:taxon-name>
                            <tp:taxon-name-part taxon-name-part-type="genus">Guyotemaimetsha</tp:taxon-name-part>
                        <object-id xmlns:xlink="http://www.w3.org/1999/xlink" xlink:type="simple">http://species-id.net/wiki/Guyotemaimetsha</object-id>
                        </tp:taxon-name><tp:taxon-authority>Perrichot, Nel &amp; Néraudeau, 2004a</tp:taxon-authority><tp:nomenclature-citation-list><tp:nomenclature-citation><tp:taxon-name>Guyotemaimetsha</tp:taxon-name><comment> Perrichot, Nel &amp; Néraudeau, 2004a: 159 [<italic><tp:taxon-name>Incertae sedis</tp:taxon-name></italic> in <tp:taxon-name>Ceraphronoidea</tp:taxon-name><italic>sensu</italic> Rasnitsyn 2002]. Type species: <italic><tp:taxon-name>Guyotemaimetsha enigmatica</tp:taxon-name></italic> Perrichot, Nel &amp; Néraudeau, 2004a. <xref ref-type="bibr" rid="B38">Rasnitsyn and Brothers 2009</xref>: 192 [in <tp:taxon-name>Maimetshidae</tp:taxon-name>]; <xref ref-type="bibr" rid="B22">Ortega-Blanco et al. 2010</xref>: 266; <xref ref-type="bibr" rid="B49">Vilhelmsen et al. 2010a</xref>: 661.</comment></tp:nomenclature-citation></tp:nomenclature-citation-list></tp:nomenclature><tp:treatment-sec sec-type="Revised diagnosis"><title>Revised diagnosis.</title><p><italic>Male</italic>: total body length (excluding mandibles and parameres) 1.7 to 2.9 mm; compound eyes oval and bulging, large, 0.66× height of head; vertex without longitudinal medial line; fine occipital carina present; mandibles asymmetrical, right with four teeth and left with three teeth; scape flattened laterally, short, its maximal width 0.9× its length; pedicel nearly as broad as long, 0.75× length of scape; 14 flagellar articles cylindrical in shape and progressively shortening and slightly narrowing; maxillary palpus apparently with five palpomeres; labial palpus apparently with three palpomeres, all short; forewing with pterostigma moderately long, shorter than [2R1]; r-rs originating within apical one-third of pterostigmal length; 2R present as long stub, about half length of 1R; [1M] small, nearly rhombic, with first abscissa of Rs+M one-half length of second abscissa (2Rs+M), so that apical corner (junction of Rs+M and 1m-cu crossvein) positioned anterior to pterostigma; [1Rs] triangular, with Rs and 1rs-m crossvein both fade to become nebulous posteriorly; cross-veins 2rs-m and 2m-cu at most spectral, generally absent; hind wing with cells [R] and [Cu] enclosed by nebulous veins, with free apex of Cu.</p><p><italic>Female</italic>: very similar to male but larger, total body length (excluding mandibles and ovipositor) 3.7 to 4.1 mm; pedicel more elongate, 0.75× as broad as long, 0.85× length of scape; legs with tarsal plantulae; ovipositor apparently simple, not serrate or toothed.</p></tp:treatment-sec><tp:treatment-sec sec-type="Comments"><title>Comments.</title><p><italic><tp:taxon-name>Guyotemaimetsha</tp:taxon-name></italic> is most similar to <italic><tp:taxon-name>Maimetsha</tp:taxon-name></italic> in the absence of cell [2Rs]. It differs in cell [1Rs] being anteriorly petiolate instead of sessile, the hind wing with a free apex of Cu, the absence of a medial line on the vertex, and the presence of tarsal plantulae in females.<!--PageBreak--></p></tp:treatment-sec><ref-list><ref id="B38"><mixed-citation xmlns:xlink="http://www.w3.org/1999/xlink" xlink:type="simple"><person-group><name name-style="western"><surname>Rasnitsyn</surname><given-names>AP</given-names></name><name name-style="western"><surname>Brothers</surname><given-names>DJ</given-names></name></person-group> (<year>2009</year>)<article-title> New genera and species of Maimetshidae (Hymenoptera: Stephanoidea s.l.) from the Turonian of Botswana, with comments on the status of the family.</article-title> <source>African Invertebrates </source> <volume>50</volume> (<issue>1</issue>): <fpage>191</fpage>-<lpage>204</lpage>.</mixed-citation></ref><ref id="B22"><mixed-citation xmlns:xlink="http://www.w3.org/1999/xlink" xlink:type="simple"><person-group><name name-style="western"><surname>Ortega-Blanco</surname><given-names>J</given-names></name><name name-style="western"><surname>Rasnitsyn</surname><given-names>AP</given-names></name><name name-style="western"><surname>Delclòs</surname><given-names>X</given-names></name></person-group> (<year>2010</year>)<article-title> A new family of ceraphronoid wasps from Early Cretaceous Álava amber, Spain.</article-title> <source>Acta Palaeontologica Polonica </source> <volume>55</volume> (<issue>2</issue>): <fpage>265</fpage>-<lpage>276</lpage>. doi:10.4202/app.2009.0014</mixed-citation></ref><ref id="B49"><mixed-citation xmlns:xlink="http://www.w3.org/1999/xlink" xlink:type="simple"><person-group><name name-style="western"><surname>Vilhelmsen</surname><given-names>L</given-names></name><name name-style="western"><surname>Perrichot</surname><given-names>V</given-names></name><name name-style="western"><surname>Shaw</surname><given-names>SR</given-names></name></person-group> (<year>2010a</year>)<article-title> Past and present diversity and distribution in the parasitic wasp family Megalyridae (Insecta: Hymenoptera).</article-title> <source>Systematic Entomology </source> <volume>35</volume> (<issue>4</issue>): <fpage>658</fpage>-<lpage>677</lpage>. doi:10.1111/j.1365-3113.2010.00537.x</mixed-citation></ref></ref-list></tp:taxon-treatment>
