# Supplementary material for: New and revised maimetshid wasps from Cretaceous ambers (Hymenoptera, Maimetshidae)
Source: Zookeys. 2011 Sep 24;(130):421–53. doi: 10.3897/zookeys.130.1453 (PMC3260773; doi:10.3897/zookeys.130.1453)
Supplement: XML Treatment for Guyotemaimetsha enigmatica [file zookeys.130.1453-treatment3.xml]

<!DOCTYPE tp:taxon-treatment
  PUBLIC "-//TaxonX//DTD Taxonomic Treatment Publishing DTD v0 20100105//EN" "tax-treatment-NSO.dtd">
<tp:taxon-treatment xmlns:tp="http://www.plazi.org/taxpub"><tp:treatment-meta><mixed-citation publication-type="journal"><person-group><name><surname>Perrichot</surname><given-names>Vincent</given-names></name><name><surname>Ortega-Blanco</surname><given-names>Jaime</given-names></name><name><surname>McKellar</surname><given-names>Ryan C.</given-names></name><name><surname>Delclòs</surname><given-names>Xavier</given-names></name><name><surname>Azar</surname><given-names>Dany</given-names></name><name><surname>Nel</surname><given-names>André</given-names></name><name><surname>Tafforeau</surname><given-names>Paul</given-names></name><name><surname>Engel</surname><given-names>Michael S.</given-names></name></person-group><article-title>New and revised maimetshid wasps from Cretaceous ambers (Hymenoptera, Maimetshidae)</article-title><source>Zookeys</source><day>24</day><month>9</month><year>2011</year><volume>2011</volume><issue>130</issue><fpage>421</fpage><lpage>453</lpage><pub-id pub-id-type="doi">10.3897/zookeys.130.1453</pub-id></mixed-citation></tp:treatment-meta><tp:nomenclature><tp:taxon-name>
                            <tp:taxon-name-part taxon-name-part-type="genus">Guyotemaimetsha</tp:taxon-name-part>
                            <tp:taxon-name-part taxon-name-part-type="species">enigmatica</tp:taxon-name-part>
                        <object-id xmlns:xlink="http://www.w3.org/1999/xlink" xlink:type="simple">http://species-id.net/wiki/Guyotemaimetsha_enigmatica</object-id>
                        </tp:taxon-name><tp:taxon-authority>Perrichot, Nel &amp; Néraudeau, 2004a</tp:taxon-authority><xref ref-type="fig" rid="F1">Figs 1</xref><xref ref-type="fig" rid="F2"/><xref ref-type="fig" rid="F3"/><xref ref-type="fig" rid="F4">4</xref><tp:nomenclature-citation-list><tp:nomenclature-citation><tp:taxon-name>Guyotemaimetsha enigmatica</tp:taxon-name><comment> Perrichot, Nel &amp; Néraudeau, 2004a: 159, figs. 1A-B, 2 [♂].</comment></tp:nomenclature-citation></tp:nomenclature-citation-list></tp:nomenclature><tp:treatment-sec sec-type="Type material"><title>Type material.</title><p>Holotype MNHN.F.A30174 (♂); paratype MNHN.F.A30175 (♂); in amber collection of the Museum National d’Histoire Naturelle, Paris, France.</p></tp:treatment-sec><tp:treatment-sec sec-type="Other material examined"><title>Other material examined.</title><p>Specimens IGR.ARC-1 (♀, missing anterior part of the head and with cuticle somewhat altered by taphonomy), IGR.ARC-309.11 (sex unknown, missing apices of right forewing and metasoma), IGR.ARC-370.7 (= scan ESRF-A-018g, reconstructed, ♀, in opaque amber), IGR.ARC-378.1 (♂, missing head, most metasoma and apices of all legs), IGR.ARC-378.2 (scan ERSF A-401-378, not reconstructed; ♂), IGR.ARC-393.4 (= radiograph ESRF-A-053d, not reconstructed; ♂), IGR.CDL-2.5 (♂, with forewing fragment in IGR.CDL-2.16, missing apical flagellomeres of left antenna; ex collection Arnaud), IGR.CDL-2.33 (♂, missing left antenna and apices of right antenna, right forewing, and all legs; ex collection Arnaud). All specimens deposited in the amber collection of the Department of Geosciences of the University Rennes I, France.</p></tp:treatment-sec><tp:treatment-sec sec-type="Indeterminate specimens"><title>Indeterminate specimens.</title><p>IGR.ARC-171 (♂, missing head, anterodorsal part of metasoma, and forelegs); IGR.ARC-191 (♂?, missing part of the head and mostly obscured, preserved in very dark amber); IGR.ARC-275 (♀, missing parts of mesosoma, left legs, and with metasoma mostly obscured by a bacterial film). These specimens agree in most respects with the definition of <italic><tp:taxon-name>Guyotemaimetsha enigmatica</tp:taxon-name></italic> but little is preserved and attribution to this species cannot be asserted. All specimens deposited in the amber collection of the Department of Geosciences of the University Rennes I, France.</p><fig id="F1" position="float" orientation="portrait"><label>Figure 1.</label><caption><p>Photomicrographs of male of <italic><tp:taxon-name>Guyotemaimetsha enigmatica</tp:taxon-name></italic> Perrichot et al., 2004a (IGR.CDL-2.5) <bold>A</bold> Left lateral habitus <bold>B</bold> Right lateral habitus.</p></caption><graphic xmlns:xlink="http://www.w3.org/1999/xlink" xlink:href="ZooKeys-130-421-g001.jpg" position="float" orientation="portrait" xlink:type="simple"/></fig><fig id="F2" position="float" orientation="portrait"><label>Figure 2.</label><caption><p>Photomicrograph detail of male of <italic><tp:taxon-name>Guyotemaimetsha enigmatica</tp:taxon-name></italic> Perrichot et al., 2004a (IGR.CDL-2.5).</p></caption><graphic xmlns:xlink="http://www.w3.org/1999/xlink" xlink:href="ZooKeys-130-421-g002.jpg" position="float" orientation="portrait" xlink:type="simple"/></fig><fig id="F3" position="float" orientation="portrait"><label>Figure 3.</label><caption><p>Forewing venation of <italic><tp:taxon-name>Guyotemaimetsha enigmatica</tp:taxon-name></italic> Perrichot et al., 2004a (paratype MNHN-A30175), annotated with vein and cell nomenclature employed herein.</p></caption><graphic xmlns:xlink="http://www.w3.org/1999/xlink" xlink:href="ZooKeys-130-421-g003.jpg" position="float" orientation="portrait" xlink:type="simple"/></fig><fig id="F4" position="float" orientation="portrait"><label>Figure 4.</label><caption><p>3D virtual extraction of female of <italic><tp:taxon-name>Guyotemaimetsha enigmatica</tp:taxon-name></italic> Perrichot et al., 2004a (IGR.ARC-370.7, scan ESRF-A-018g), using PPC-SRµCT (voxel size 5.06 µm, propagation distance 990 mm, 30 keV) <bold>A</bold> Dorsal habitus <bold>B</bold> Left lateral habitus <bold>C</bold> Facial aspect <bold>D</bold> Right lateral habitus. The arrows indicate tarsal plantulae.</p></caption><graphic xmlns:xlink="http://www.w3.org/1999/xlink" xlink:href="ZooKeys-130-421-g004.jpg" position="float" orientation="portrait" xlink:type="simple"/></fig></tp:treatment-sec><tp:treatment-sec sec-type="Type locality"><title>Type locality.</title><p>Font-de-Benon quarry, 1 km east of Archingeay, Charente-Maritime, France.</p></tp:treatment-sec><tp:treatment-sec sec-type="Stratigraphic horizon"><title>Stratigraphic horizon.</title><p>Lithological subunit A1sl-A, Uppermost Albian–Lowermost Cenomanian, middle Cretaceous.</p></tp:treatment-sec><tp:treatment-sec sec-type="Diagnosis"><title>Diagnosis.</title><p>As for the genus (see above).</p></tp:treatment-sec><tp:treatment-sec sec-type="Redescription"><title>Redescription.</title><p><italic>Male</italic>: Integument reddish-brown in color, with dense, minute punctures and fine, decumbent pubescence. Head transverse, with length approximately 0.8x width; ocelli separated from each other by one ocellar diameter; antennae inserted between compound eyes, closer to each other than to compound eye margin or posterior clypeal margin; scape globular in lateral view, laterally compressed in frontal view, with faintly concave apex; pedicel with sides convex; flagellum with dense coat of short, inclined setae, with first article longest, twice length of pedicel; penultimate article as broad as long; apical article with rounded apex; clypeus transverse, about twice as broad as long, with anterior margin rounded and posterior margin straight; mandibles large, with outer margin convex, overlapping apically when closed; right <!--PageBreak--><!--PageBreak-->mandible with basal tooth large, second and third teeth equally smaller, apical tooth largest; left mandible with basal tooth large, median tooth smallest, apical tooth largest. Mesosoma compact, 0.7x as high as long; pronotum in dorsal view reduced to a short neck; mesoscutum broader than long, about 0.4x mesosomal length, abruptely truncate anteriorly to form a flat vertical surface, bordered by a transverse carina at anterolateral corners, with low dorsal convexity; median mesoscutal sulcus crenulate, notauli deeply impressed, slightly diverging anteriorly; mesoscutellum with low dorsal convexity, small triangular axillae separated anteriorly by large foveate groove; propodeum areolate, gradually sloping to pronounced posterior lip; meso- and metapleuro<!--PageBreak-->n with anterior margin foveolate. Forewing hyaline, with costal cell distinctly enlarged around midlength; Rs junction with Sc+R forming an acute angle; cell [1M] with vein M slightly arched, roughly aligned with Rs, vein Cu shortest, M and Rs+M subequal in length; cells [1M] and [1Rs] well distant from each other, separated by long vein 2Rs+M; 2Cu significantly longer than 1Cu and 1m-cu; M and Cu nebulous at apex, reaching wing margin; 2A fading to nebulous vein posterior of [2Cu]. Hind wing with Sc+R, R, M+Cu, Cu, and A tubular, other veins nebulous; Sc+R and R more heavily sclerotized than M+Cu, Cu, and A; Cu fading to nebulous vein apically; free apex of Rs and Cu short. Metacoxa approximately 1.4x length of pro-and mesocoxae, all with broad bases and distinct apical constriction, in lateral view inserted posteroventrally on mesosoma; metafemur distinctly enlarged around midlength; all tibiae approximately subequal to femora in length, with basitarsus length slightly less than combined length <!--PageBreak-->of all subsequent tarsomeres. Metasoma compact, as long as mesosoma; parameres trapezoidal, narrowed toward apex, with outer surface slightly convex, with short erect setae around apex; cerci small, spatulate, inserted just anterior to parameres.</p><p><italic>Female</italic>: Very similar to male but with pedicel cylindrical and each leg with a small plantar lobe (or tarsal plantula) on ventral apex of tarsomeres I–IV; ovipositor approximately as long as metasomal length, apex acute. Integument sculpturing and pubescence not visible, altered on specimen IGR.ARC.1 and not reconstructed in microtomographic scan of specimen IGR.ARC-370.7.</p></tp:treatment-sec></tp:taxon-treatment>
