# Supplementary material for: New and revised maimetshid wasps from Cretaceous ambers (Hymenoptera, Maimetshidae)
Source: Zookeys. 2011 Sep 24;(130):421–53. doi: 10.3897/zookeys.130.1453 (PMC3260773; doi:10.3897/zookeys.130.1453)
Supplement: XML Treatment for Iberomaimetsha [file zookeys.130.1453-treatment4.xml]

<!DOCTYPE tp:taxon-treatment
  PUBLIC "-//TaxonX//DTD Taxonomic Treatment Publishing DTD v0 20100105//EN" "tax-treatment-NSO.dtd">
<tp:taxon-treatment xmlns:tp="http://www.plazi.org/taxpub"><tp:treatment-meta><mixed-citation publication-type="journal"><person-group><name><surname>Perrichot</surname><given-names>Vincent</given-names></name><name><surname>Ortega-Blanco</surname><given-names>Jaime</given-names></name><name><surname>McKellar</surname><given-names>Ryan C.</given-names></name><name><surname>Delclòs</surname><given-names>Xavier</given-names></name><name><surname>Azar</surname><given-names>Dany</given-names></name><name><surname>Nel</surname><given-names>André</given-names></name><name><surname>Tafforeau</surname><given-names>Paul</given-names></name><name><surname>Engel</surname><given-names>Michael S.</given-names></name></person-group><article-title>New and revised maimetshid wasps from Cretaceous ambers (Hymenoptera, Maimetshidae)</article-title><source>Zookeys</source><day>24</day><month>9</month><year>2011</year><volume>2011</volume><issue>130</issue><fpage>421</fpage><lpage>453</lpage><pub-id pub-id-type="doi">10.3897/zookeys.130.1453</pub-id></mixed-citation></tp:treatment-meta><tp:nomenclature><tp:taxon-name>
                            <tp:taxon-name-part taxon-name-part-type="genus">Iberomaimetsha</tp:taxon-name-part>
                        <object-id xmlns:xlink="http://www.w3.org/1999/xlink" xlink:type="simple">urn:lsid:zoobank.org:act:4AF0B360-B635-4139-B360-FB55DD47179F</object-id>
                        <object-id xmlns:xlink="http://www.w3.org/1999/xlink" xlink:type="simple">http://species-id.net/wiki/Iberomaimetsha</object-id>
                        </tp:taxon-name><tp:taxon-authority>Ortega-Blanco, Perrichot &amp; Engel</tp:taxon-authority><tp:taxon-status xmlns:xlink="http://www.w3.org/1999/xlink" xlink:type="simple">gen. n.</tp:taxon-status></tp:nomenclature><tp:treatment-sec sec-type="Type species"><title>Type species.</title><p><italic><tp:taxon-name>Iberomaimetsha rasnitsyni</tp:taxon-name></italic> Ortega-Blanco, Perrichot &amp; Engel, sp. n.</p></tp:treatment-sec><tp:treatment-sec sec-type="Diagnosis"><title>Diagnosis.</title><p>Antennae with 16 articles; pedicel straight; notauli parallel; forewing costal cell thinner than pterostigma width; prestigma incrassate, wider than base of R, and about the length of 1Rs (distinctly separated from pterostigma); pterostigma longer than distance from base of Rs to base of 2r-rs; cell [2R<sub>1</sub>] short, about 2.4x longer than wide; cells [1Rs] and [2Rs] present but with 2rs-m slightly sclerotized; extremely light nebulous 2m-cu (only visible playing with light incidence angle); protibial spur biseriate apically.</p></tp:treatment-sec><tp:treatment-sec sec-type="Etymology"><title>Etymology.</title><p>The new genus-group name is a combination of Iberia, referring to the Iberian Peninsula, and <italic><tp:taxon-name>Maimetsha</tp:taxon-name></italic>, type genus of the family. The name is feminine.</p></tp:treatment-sec><tp:treatment-sec sec-type="Comments"><title>Comments.</title><p><italic><tp:taxon-name>Iberomaimetsha</tp:taxon-name></italic> is well distinguished from <italic><tp:taxon-name>Maimetsha</tp:taxon-name></italic> and <italic><tp:taxon-name>Guyotemaimetsha</tp:taxon-name></italic> in the simultaneous presence of cells [1Rs] and [2Rs] (rm cells <italic>sensu</italic> <xref ref-type="bibr" rid="B38">Rasnitsyn and Brothers 2009</xref>); it differs from <italic><tp:taxon-name>Afromaimetsha</tp:taxon-name></italic> by its parallel notauli (instead of diverging anteriorly); the prestigma is incrassate, clearly wider than basalmost R, not as in <italic><tp:taxon-name>Afrapia</tp:taxon-name></italic>; the origin of Rs in <italic><tp:taxon-name>Iberomaimetsha</tp:taxon-name></italic> is well separated from pterostigma, not as close as in <italic><tp:taxon-name>Maimetshorapia</tp:taxon-name></italic>; the pedicel is straight and not “comma-shaped” as in <italic><tp:taxon-name>Ahstemiam</tp:taxon-name></italic> (see below); <italic><tp:taxon-name>Andyrossia</tp:taxon-name></italic> was described from just a forewing but <italic><tp:taxon-name>Iberomaimetsha</tp:taxon-name></italic> differs clearly in several details, such as the length of cell [2R<sub>1</sub>] (around 2.4 times longer than wide versus 3.6 in <italic><tp:taxon-name>Andyrossia</tp:taxon-name></italic>), and the width of cell [C] (narrower than pterostigmal width in <italic><tp:taxon-name>Iberomaimetsha</tp:taxon-name></italic> versus wider in <italic><tp:taxon-name>Andyrossia</tp:taxon-name></italic>).</p></tp:treatment-sec><ref-list><ref id="B38"><mixed-citation xmlns:xlink="http://www.w3.org/1999/xlink" xlink:type="simple"><person-group><name name-style="western"><surname>Rasnitsyn</surname><given-names>AP</given-names></name><name name-style="western"><surname>Brothers</surname><given-names>DJ</given-names></name></person-group> (<year>2009</year>)<article-title> New genera and species of Maimetshidae (Hymenoptera: Stephanoidea s.l.) from the Turonian of Botswana, with comments on the status of the family.</article-title> <source>African Invertebrates </source> <volume>50</volume> (<issue>1</issue>): <fpage>191</fpage>-<lpage>204</lpage>.</mixed-citation></ref></ref-list></tp:taxon-treatment>
