# Supplementary material for: New and revised maimetshid wasps from Cretaceous ambers (Hymenoptera, Maimetshidae)
Source: Zookeys. 2011 Sep 24;(130):421–53. doi: 10.3897/zookeys.130.1453 (PMC3260773; doi:10.3897/zookeys.130.1453)
Supplement: XML Treatment for Iberomaimetsha rasnitsyni [file zookeys.130.1453-treatment5.xml]

<!DOCTYPE tp:taxon-treatment
  PUBLIC "-//TaxonX//DTD Taxonomic Treatment Publishing DTD v0 20100105//EN" "tax-treatment-NSO.dtd">
<tp:taxon-treatment xmlns:tp="http://www.plazi.org/taxpub"><tp:treatment-meta><mixed-citation publication-type="journal"><person-group><name><surname>Perrichot</surname><given-names>Vincent</given-names></name><name><surname>Ortega-Blanco</surname><given-names>Jaime</given-names></name><name><surname>McKellar</surname><given-names>Ryan C.</given-names></name><name><surname>Delclòs</surname><given-names>Xavier</given-names></name><name><surname>Azar</surname><given-names>Dany</given-names></name><name><surname>Nel</surname><given-names>André</given-names></name><name><surname>Tafforeau</surname><given-names>Paul</given-names></name><name><surname>Engel</surname><given-names>Michael S.</given-names></name></person-group><article-title>New and revised maimetshid wasps from Cretaceous ambers (Hymenoptera, Maimetshidae)</article-title><source>Zookeys</source><day>24</day><month>9</month><year>2011</year><volume>2011</volume><issue>130</issue><fpage>421</fpage><lpage>453</lpage><pub-id pub-id-type="doi">10.3897/zookeys.130.1453</pub-id></mixed-citation></tp:treatment-meta><tp:nomenclature><tp:taxon-name>
                            <tp:taxon-name-part taxon-name-part-type="genus">Iberomaimetsha</tp:taxon-name-part>
                            <tp:taxon-name-part taxon-name-part-type="species">rasnitsyni</tp:taxon-name-part>
                        <object-id xmlns:xlink="http://www.w3.org/1999/xlink" xlink:type="simple">urn:lsid:zoobank.org:act:96249E3D-C395-48CC-BB76-AB746B0F8B4E</object-id>
                        <object-id xmlns:xlink="http://www.w3.org/1999/xlink" xlink:type="simple">http://species-id.net/wiki/Iberomaimetsha_rasnitsyni</object-id>
                        </tp:taxon-name><tp:taxon-authority>Ortega-Blanco, Perrichot &amp; Engel</tp:taxon-authority><tp:taxon-status xmlns:xlink="http://www.w3.org/1999/xlink" xlink:type="simple">sp. n.</tp:taxon-status><xref ref-type="fig" rid="F5">Figs 5</xref><xref ref-type="fig" rid="F6"/><xref ref-type="fig" rid="F7">7</xref><!--PageBreak--></tp:nomenclature><tp:treatment-sec sec-type="Type material"><title>Type material.</title><p>Holotype MCNA 9928 (♀); paratype MCNA 8765 (♂). All specimens deposited in the Museo de Ciencias Naturales de Álava, Vitoria-Gasteiz, Spain.</p></tp:treatment-sec><tp:treatment-sec sec-type="Type locality"><title>Type locality.</title><p>Peñacerrada I, Moraza, Burgos Province, Basque-Cantabrian Basin, Spain.</p></tp:treatment-sec><tp:treatment-sec sec-type="Stratigraphic horizon"><title>Stratigraphic horizon.</title><p>Escucha Formation, Lower Albian, Lower Cretaceous.</p></tp:treatment-sec><tp:treatment-sec sec-type="Diagnosis"><title>Diagnosis.</title><p>Mandibles moderately large, each with three teeth, with almost straight margins and teeth (when mandibles opened, teeth facing forward, not curved inward); all flagellomeres of similar length (gradual slight reduction of length); protibial distal margin without comb of stiff setae; tarsal plantulae present on female; cell [1M] about as large as cell [2Cu], both almost square or rhomboidal; 2Rs+M much shorter than 1m-cu and shorter than cell [1Rs]; apicalmost sector of Cu arising at midlength of cell [2Cu]; metasoma elongate, about as long as remainder of body; female ovipositor with apex of second valvula 4-toothed.</p></tp:treatment-sec><tp:treatment-sec sec-type="Description"><title>Description.</title><p><italic>Female</italic> (holotype): Body length 2.8 mm. Head rounded in anterior view, length 0.4 mm, width 0.85 mm; compound eyes not especially bulging, oval, large, well separated by 0.43 mm dorsally; basal part of palps not visible but maxillary palps with at least five palpomeres; labial palps with at least three palpomeres; slight, triangular, supra-antennal elevation above torulus, intertorular <!--PageBreak-->area flattened; toruli closer to each other than to inner margin of compound eyes; antennae 2.4 mm in length, inserted on frons below midpoint of compound eyes; scape and pedicel short and globular, flagellomeres cylindrical; lengths of antennomeres as follows (all in mm): scape 0.15, pedicel 0.10, flagellomeres 0.22, 0.20, 0.20, 0.20, 0.18, 0.15, 0.14, 0.14, 0.12, 0.12, 0.12, 0.12, 0.12, 0.15; malar space short, 0.15 mm in length. Mesosoma only laterally visible, 1.15 mm in length; pronotum 0.20 mm in length; mesoscutum 0.35 mm in length; mesoscutellum strongly convex, 0.30 mm in length; propodeum slightly rugose, 0.30 mm in<!--PageBreak--> length. Only left mid and hind legs are complete, but foreleg can be reconstructed by mixing right and left parts; no visible division of metatrochantellus; tarsi pentamerous, tarsomeres I–IV each with apicoventral plantar lobe (well visible on left metatarsus: <xref ref-type="fig" rid="F5">Figs 5</xref>, <xref ref-type="fig" rid="F6">6D</xref>); pretarsal claws with small preapical tooth; leg measurements (all in mm): profemur (with protrochantellus) 0.85, protibia 0.50, protarsomeres I–V 0.30/0.15/0.12/?/?; mesofemur 0.75, mesotibia 0.72, mesotarsomeres 0.32/0.15/0.10/0.07/0.12; metafemur 0.95, metatibia 0.90, metatarsomeres 0.38/0.15/0.10/0.08/0.14. Forewing hyaline, length 2.4 mm, maximum width 0.95 mm, densely covered by microtrichia; all veins tubular except for nebulous crossveins 2rs-m and 2m-cu, thus only cells [2Rs] and [2M] pseudo-opened apically (<xref ref-type="fig" rid="F7">Fig. 7A</xref>); 1rs-m not aligned with r-rs; 2m-cu curved at each distal end; veins M and Cu reaching wing margin, with distal end of Cu strongly bent posteriorly; cell [1R<sub>1</sub>] longer than both cells [1Rs] + [2Rs]; cell [1Rs] about half the surface of cells [1M] and [2Rs]; vein r-rs emerging at two-thirds from base of pterostigma; cell [2R<sub>1</sub>] short, with vein Rs slightly anteriorly bent distad 2rs-m. Hind wing hyaline and densely covered by microtrichia, length 1.65 mm, maximum width 0.45 mm; five strong hamuli present on costal vein in distal half of wing (<xref ref-type="fig" rid="F7">Fig. 7B</xref>); distal sections of veins Rs and Cu reaching nebulous wing margin; vein A lost beyond cu-a. Metasoma pedunculate, elongate and globoid, length 1.3 mm, greatest height <!--PageBreak-->0.5 mm; sterna hard, convex; no apparent metasomal armature on sternum II or III; cerci very short; ovipositor moderately exserted, first valvula 0.65 mm long (as preserved), second valvula 0.35 mm long, apically with four dorsal teeth, with sheaths covered by very short, sparse setae (<xref ref-type="fig" rid="F4">Figs. 4</xref>, <xref ref-type="fig" rid="F5">5A, 5C</xref>).</p><p><italic>Male</italic>: Very similar to female except in following minor differences: Body length 3.63 mm; tarsi without plantar lobes; metasoma slightly longer than mesosoma.</p><fig id="F5" position="float" orientation="portrait"><label>Figure 5.</label><caption><p>Photomicrograph of holotype female of <italic><tp:taxon-name>Iberomaimetsha rasnitsyni</tp:taxon-name></italic> Ortega-Blanco, Perrichot, and Engel gen. et sp. n. (MCNA 9928).</p></caption><graphic xmlns:xlink="http://www.w3.org/1999/xlink" xlink:href="ZooKeys-130-421-g005.jpg" position="float" orientation="portrait" xlink:type="simple"/></fig><fig id="F6" position="float" orientation="portrait"><label>Figure 6.</label><caption><p><italic><tp:taxon-name>Iberomaimetsha rasnitsyni</tp:taxon-name></italic> Ortega-Blanco, Perrichot, and Engel gen. et sp. n. (MCNA 9928) <bold>A</bold> Habitus diagram of holotype female <bold>B</bold> Detail of tibial spur <bold>C</bold> Detail of metasomal apex <bold>D</bold> Detail of metatarsus showing tarsal plantulae.</p></caption><graphic xmlns:xlink="http://www.w3.org/1999/xlink" xlink:href="ZooKeys-130-421-g006.jpg" position="float" orientation="portrait" xlink:type="simple"/></fig><fig id="F7" position="float" orientation="portrait"><label>Figure 7.</label><caption><p>Wing venation of <italic><tp:taxon-name>Iberomaimetsha rasnitsyni</tp:taxon-name></italic> Ortega-Blanco, Perrichot, and Engel gen. et sp. n. (MCNA 9928), annotated with cell nomenclature employed herein.</p></caption><graphic xmlns:xlink="http://www.w3.org/1999/xlink" xlink:href="ZooKeys-130-421-g007.jpg" position="float" orientation="portrait" xlink:type="simple"/></fig></tp:treatment-sec><tp:treatment-sec sec-type="Etymology"><title>Etymology.</title><p>The specific epithet is a patronym honoring Prof. Alexandr P. Rasnitsyn for his numerous important contributions to the study of <tp:taxon-name>Hymenoptera</tp:taxon-name> and his generous friendship with the authors.</p></tp:treatment-sec><tp:treatment-sec><!--Section generated to contain objects referenced in tp:taxon-treatment.--><fig id="F4" position="float" orientation="portrait"><label>Figure 4.</label><caption><p>3D virtual extraction of female of <italic><tp:taxon-name>Guyotemaimetsha enigmatica</tp:taxon-name></italic> Perrichot et al., 2004a (IGR.ARC-370.7, scan ESRF-A-018g), using PPC-SRµCT (voxel size 5.06 µm, propagation distance 990 mm, 30 keV) <bold>A</bold> Dorsal habitus <bold>B</bold> Left lateral habitus <bold>C</bold> Facial aspect <bold>D</bold> Right lateral habitus. The arrows indicate tarsal plantulae.</p></caption><graphic xmlns:xlink="http://www.w3.org/1999/xlink" xlink:href="ZooKeys-130-421-g004.jpg" position="float" orientation="portrait" xlink:type="simple"/></fig></tp:treatment-sec></tp:taxon-treatment>
