# Supplementary material for: New and revised maimetshid wasps from Cretaceous ambers (Hymenoptera, Maimetshidae)
Source: Zookeys. 2011 Sep 24;(130):421–53. doi: 10.3897/zookeys.130.1453 (PMC3260773; doi:10.3897/zookeys.130.1453)
Supplement: XML Treatment for Iberomaimetsha nihtmara [file zookeys.130.1453-treatment6.xml]

<!DOCTYPE tp:taxon-treatment
  PUBLIC "-//TaxonX//DTD Taxonomic Treatment Publishing DTD v0 20100105//EN" "tax-treatment-NSO.dtd">
<tp:taxon-treatment xmlns:tp="http://www.plazi.org/taxpub"><tp:treatment-meta><mixed-citation publication-type="journal"><person-group><name><surname>Perrichot</surname><given-names>Vincent</given-names></name><name><surname>Ortega-Blanco</surname><given-names>Jaime</given-names></name><name><surname>McKellar</surname><given-names>Ryan C.</given-names></name><name><surname>Delclòs</surname><given-names>Xavier</given-names></name><name><surname>Azar</surname><given-names>Dany</given-names></name><name><surname>Nel</surname><given-names>André</given-names></name><name><surname>Tafforeau</surname><given-names>Paul</given-names></name><name><surname>Engel</surname><given-names>Michael S.</given-names></name></person-group><article-title>New and revised maimetshid wasps from Cretaceous ambers (Hymenoptera, Maimetshidae)</article-title><source>Zookeys</source><day>24</day><month>9</month><year>2011</year><volume>2011</volume><issue>130</issue><fpage>421</fpage><lpage>453</lpage><pub-id pub-id-type="doi">10.3897/zookeys.130.1453</pub-id></mixed-citation></tp:treatment-meta><tp:nomenclature><tp:taxon-name>
                            <tp:taxon-name-part taxon-name-part-type="genus">Iberomaimetsha</tp:taxon-name-part>
                            <tp:taxon-name-part taxon-name-part-type="species">nihtmara</tp:taxon-name-part>
                        <object-id xmlns:xlink="http://www.w3.org/1999/xlink" xlink:type="simple">urn:lsid:zoobank.org:act:8E3C73D0-4CE1-4910-9DE6-45A0D3BC2F1D</object-id>
                        <object-id xmlns:xlink="http://www.w3.org/1999/xlink" xlink:type="simple">http://species-id.net/wiki/Iberomaimetsha_nihtmara</object-id>
                        </tp:taxon-name><tp:taxon-authority>Ortega-Blanco, Delclòs &amp; Engel</tp:taxon-authority><tp:taxon-status xmlns:xlink="http://www.w3.org/1999/xlink" xlink:type="simple">sp. n.</tp:taxon-status><xref ref-type="fig" rid="F8">Figs 8</xref><xref ref-type="fig" rid="F9"/><xref ref-type="fig" rid="F10">10</xref></tp:nomenclature><tp:treatment-sec sec-type="Type material"><title>Type material.</title><p>Holotype MCNA 13049 (?); paratypes MCNA 8758(♀?), MCNA 8790 (♂), MCNA 9373 (?), MCNA 9918 (♀), and MCNA 10732 (?). All specimens deposited in the Museo de Ciencias Naturales de Álava, Vitoria-Gasteiz, Spain.</p></tp:treatment-sec><tp:treatment-sec sec-type="Type locality"><title>Type locality.</title><p>Peñacerrada I, Moraza, Burgos Province, Basque-Cantabrian Basin, Spain.</p></tp:treatment-sec><tp:treatment-sec sec-type="Stratigraphic horizon"><title>Stratigraphic horizon.</title><p>Escucha Formation, Lower Cretaceous, Lower Albian.</p></tp:treatment-sec><tp:treatment-sec sec-type="Diagnosis"><title>Diagnosis.</title><p>Mandibles distinctly large, exserted, asymmetrical, right 4-toothed, left 3-toothed, arched inwards (teeth pointing toward teeth of opposite mandible); basal flagellomeres (from F1 to F3–4) distinctly larger than apical flagellomeres (F1–F4 about 2–1.5× the length of F7–F14); protibial distal margin with a comb of stiff setae; cell [1M] square or rhomboidal, distinctly smaller than [2Cu] which has a short but distinct connection between 1M+Cu and M (then, [2Cu] composed by five aristae); 2Rs+M longer than 1m-cu and longer than cell [1Rs]; apicalmost sector of Cu arising from almost apical posterior margin of [2Cu]; metasoma moderately short, as long as mesosoma.</p></tp:treatment-sec><tp:treatment-sec sec-type="Description"><title>Description.</title><p>Body length (from paratypes, as incomplete metasoma in holotype) around 2.55–2.61 mm. Head rounded in anterior view, length 0.41 mm, width 0.68 mm with a short occipital carina and apparently some polygonal dorsal sculpture; compound eyes not bulging, slightly oval, separated dorsally by 0.39 mm; toruli about at same distance to inner margin of compound eyes and each other; antennae 2.54 mm in length, inserted on frons below midpoint of compound eyes; scape and pedicel short and globular, flagellomeres cylindrical; lengths of antennomeres as follows (all in mm): scape 0.12, pedicel 0.09, flagellomeres 0.29, 0.28, 0.27, 0.23, 0.20, 0.18, 0.15, 0.14, 0.12, 0.12, 0.11, 0.11, 0.10, 0.12; malar space short, length approximately 0.11 mm. Mesosoma (dorsal view) 0.95 mm in length; pronotum not distinct dorsally; mesoscutal length 0.27 mm, with<!--PageBreak--> parallel notauli and longitudinal medial line, all three present as linear series of grooves more than well-delimited lines (<xref ref-type="fig" rid="F9">Fig. 9</xref>); axillae wide and long, well distinct, separating completely mesoscutellum and mesoscutum; mesoscutellum distinctly convex, length 0.22 mm; propodeum 0.29 mm in length, areolate (seen in paratype MCNA 8790). Legs distinctly elongate; division of trochantellus not visible; tarsi with no plantar lobes visible; leg measurements (all in mm): profemur 0.82, protibia 0.46, protarsomeres I–V 0.34/0.15/0.10/0.09/0.10; mid-legs very poorly preserved but apparently with mesofemur 0.68, mesotibia ?, meso<!--PageBreak-->tarsomeres 0.24/0.12/0.10/?/?; metafemur 1.0, metatibia 0.83, metatarsomeres 0.46/0.20/0.15/0.09/0.12. Forewing hyaline, length 2.1 mm, maximum width 0.80 mm, densely covered by microtrichia; all veins tubular except for nebulous 2rs-m and 2m-cu, thus, only cells [2Rs] and [2M] pseudo-opened apically (<xref ref-type="fig" rid="F9">Figs 9</xref>, <xref ref-type="fig" rid="F10">10</xref>)<!--PageBreak-->; 1rs-m not aligned with r-rs; 2m-cu curved S-like; veins M and Cu reaching wing margin (although M somewhat nebulous), with apicalmost sector of Cu slightly angled posteriorly; cell [1R<sub>1</sub>] longer than both cells [1Rs]+[2Rs]; cell [1Rs] almost ¾ the surface of cell [1M] and almost half of [2Rs]; vein r-rs emerging at two-thirds from base of pterostigma; cell [2R<sub>1</sub>] short, with vein Rs slightly anteriorly bent distad 2rs-m. Hind wing difficult to observe, hyaline and densely covered by microtrichia, length approximately 1.22 mm, maximum width approximately 0.41 mm; three strong hamuli present on costal vein in distal half of wing. Metasoma (checked on paratype MCNA 8790) pedunculate, short and slightly flattened, length 0.98 mm, greatest height 0.41 mm; sterna hard, convex; no apparent metasomal armature on sternum II or III.</p><p><!--PageBreak--><italic>Male</italic>: Parameres spatulate, with apparently three short stiff setae apically (<xref ref-type="fig" rid="F10">Fig. 10</xref>).</p><fig id="F8" position="float" orientation="portrait"><label>Figure 8.</label><caption><p>Photomicrographs of holotype of <italic><tp:taxon-name>Iberomaimetsha nihtmara</tp:taxon-name></italic> Ortega-Blanco, Delclòs, and Engel sp. n. (MCNA 13049) <bold>A</bold> Dorsal aspect <bold>B</bold> Ventral aspect.</p></caption><graphic xmlns:xlink="http://www.w3.org/1999/xlink" xlink:href="ZooKeys-130-421-g008.jpg" position="float" orientation="portrait" xlink:type="simple"/></fig><fig id="F9" position="float" orientation="portrait"><label>Figure 9.</label><caption><p>Habitus diagram of holotype of <italic><tp:taxon-name>Iberomaimetsha nihtmara</tp:taxon-name></italic> Ortega-Blanco, Delclòs, and Engel sp. n. (MCNA 13049), with inset of facial aspect.</p></caption><graphic xmlns:xlink="http://www.w3.org/1999/xlink" xlink:href="ZooKeys-130-421-g009.jpg" position="float" orientation="portrait" xlink:type="simple"/></fig><fig id="F10" position="float" orientation="portrait"><label>Figure 10.</label><caption><p>Habitus diagram of male paratype of <italic><tp:taxon-name>Iberomaimetsha nihtmara</tp:taxon-name></italic> Ortega-Blanco, Delclòs, and Engel sp. n. (MCNA 8790), with inset of facial aspect.</p></caption><graphic xmlns:xlink="http://www.w3.org/1999/xlink" xlink:href="ZooKeys-130-421-g010.jpg" position="float" orientation="portrait" xlink:type="simple"/></fig></tp:treatment-sec><tp:treatment-sec sec-type="Etymology"><title>Etymology.</title><p>The specific epithet is a noun in apposition and is the Anglo-Saxon word for nightmare, in reference to the terrifying appearance of the species in frontal view and with its enlarged mandibles.</p></tp:treatment-sec></tp:taxon-treatment>
