# Supplementary material for: New and revised maimetshid wasps from Cretaceous ambers (Hymenoptera, Maimetshidae)
Source: Zookeys. 2011 Sep 24;(130):421–53. doi: 10.3897/zookeys.130.1453 (PMC3260773; doi:10.3897/zookeys.130.1453)
Supplement: XML Treatment for Ahiromaimetsha [file zookeys.130.1453-treatment7.xml]

<!DOCTYPE tp:taxon-treatment
  PUBLIC "-//TaxonX//DTD Taxonomic Treatment Publishing DTD v0 20100105//EN" "tax-treatment-NSO.dtd">
<tp:taxon-treatment xmlns:tp="http://www.plazi.org/taxpub"><tp:treatment-meta><mixed-citation publication-type="journal"><person-group><name><surname>Perrichot</surname><given-names>Vincent</given-names></name><name><surname>Ortega-Blanco</surname><given-names>Jaime</given-names></name><name><surname>McKellar</surname><given-names>Ryan C.</given-names></name><name><surname>Delclòs</surname><given-names>Xavier</given-names></name><name><surname>Azar</surname><given-names>Dany</given-names></name><name><surname>Nel</surname><given-names>André</given-names></name><name><surname>Tafforeau</surname><given-names>Paul</given-names></name><name><surname>Engel</surname><given-names>Michael S.</given-names></name></person-group><article-title>New and revised maimetshid wasps from Cretaceous ambers (Hymenoptera, Maimetshidae)</article-title><source>Zookeys</source><day>24</day><month>9</month><year>2011</year><volume>2011</volume><issue>130</issue><fpage>421</fpage><lpage>453</lpage><pub-id pub-id-type="doi">10.3897/zookeys.130.1453</pub-id></mixed-citation></tp:treatment-meta><tp:nomenclature><tp:taxon-name>
                            <tp:taxon-name-part taxon-name-part-type="genus">Ahiromaimetsha</tp:taxon-name-part>
                        <object-id xmlns:xlink="http://www.w3.org/1999/xlink" xlink:type="simple">urn:lsid:zoobank.org:act:56912C39-6C5D-4DF9-81A9-1198DE2C1A6B</object-id>
                        <object-id xmlns:xlink="http://www.w3.org/1999/xlink" xlink:type="simple">http://species-id.net/wiki/Ahiromaimetsha</object-id>
                        </tp:taxon-name><tp:taxon-authority>Perrichot, Azar, Nel &amp; Engel</tp:taxon-authority><tp:taxon-status xmlns:xlink="http://www.w3.org/1999/xlink" xlink:type="simple">gen. n.</tp:taxon-status></tp:nomenclature><tp:treatment-sec sec-type="Type species"><title>Type species.</title><p><italic><tp:taxon-name>Ahiromaimetsha najlae</tp:taxon-name></italic> Perrichot, Azar, Nel &amp; Engel, sp. n.</p></tp:treatment-sec><tp:treatment-sec sec-type="Diagnosis"><title>Diagnosis.</title><p>Antennae apparently with 16 articles; pedicel straight; forewing costal cell apically about as wide as pterostigmal width; prestigma not incrassate, not wider than base of R, about as long as 1Rs (distinctly separated from pterostigma); cell [2R<sub>1</sub>] long, nearly 4x longer than wide; cells [1Rs] and [2Rs] present, former greatly enlarged; 2Rs+M absent owing to confluence of 1m-cu with 2Rs; 1rs-m exceptionally minute (<xref ref-type="fig" rid="F11">Figs 11</xref>, <xref ref-type="fig" rid="F12">12D</xref>); 2rs-m completely sclerotized; protibial spur bifurcate apically; female tarsi with apicoventral plantar lobes.</p></tp:treatment-sec><tp:treatment-sec sec-type="Etymology"><title>Etymology.</title><p>The new genus-group name is a combination of Ahirom, Phoenician king of Byblos (ca. 1000 BC) whose sarcophagus bears the oldest inscription in the Phoenician alphabet, and <italic><tp:taxon-name>Maimetsha</tp:taxon-name></italic>, type genus of the family. The name is considered to be feminine.</p></tp:treatment-sec><tp:treatment-sec sec-type="Comments"><title>Comments.</title><p><italic><tp:taxon-name>Ahiromaimetsha</tp:taxon-name></italic> can be distinguished most easily from other genera by the effective absence of 2Rs+M owing to the confluence of 1m-cu with the second free abscissa of Rs. Like <italic><tp:taxon-name>Iberomaimetsha rasnitsyni</tp:taxon-name></italic> and <italic><tp:taxon-name>Andyrossia joyceae</tp:taxon-name></italic>, <italic><tp:taxon-name>Ahiromaimetsha najlae</tp:taxon-name></italic> has a large cell [1Rs] but even more so than in the aforementioned species and, unlike <italic><tp:taxon-name>Iberomaimetsha rasnitsyni</tp:taxon-name></italic>, the prestigma is not incrassate.</p></tp:treatment-sec><tp:treatment-sec><!--Section generated to contain objects referenced in tp:taxon-treatment.--><fig id="F11" position="float" orientation="portrait"><label>Figure 11.</label><caption><p>Photomicrograph of holotype female of <italic><tp:taxon-name>Ahiromaimetsha najlae</tp:taxon-name></italic> Perrichot, Azar, Nel, and Engel gen. et sp. n. (MKN-1A).</p></caption><graphic xmlns:xlink="http://www.w3.org/1999/xlink" xlink:href="ZooKeys-130-421-g011.jpg" position="float" orientation="portrait" xlink:type="simple"/></fig><fig id="F12" position="float" orientation="portrait"><label>Figure 12.</label><caption><p><bold>A</bold> Habitus diagram of holotype female of <italic><tp:taxon-name>Ahiromaimetsha najlae</tp:taxon-name></italic> Perrichot, Azar, Nel, and Engel gen. et sp. n. (MKN-1A), with inset of <bold>B</bold> fore tibial spine <bold>C</bold> ovipositor <bold>D</bold> forewing and hind wing venation.</p></caption><graphic xmlns:xlink="http://www.w3.org/1999/xlink" xlink:href="ZooKeys-130-421-g012.jpg" position="float" orientation="portrait" xlink:type="simple"/></fig></tp:treatment-sec></tp:taxon-treatment>
