# Supplementary material for: New and revised maimetshid wasps from Cretaceous ambers (Hymenoptera, Maimetshidae)
Source: Zookeys. 2011 Sep 24;(130):421–53. doi: 10.3897/zookeys.130.1453 (PMC3260773; doi:10.3897/zookeys.130.1453)
Supplement: XML Treatment for Ahiromaimetsha najlae [file zookeys.130.1453-treatment8.xml]

<!DOCTYPE tp:taxon-treatment
  PUBLIC "-//TaxonX//DTD Taxonomic Treatment Publishing DTD v0 20100105//EN" "tax-treatment-NSO.dtd">
<tp:taxon-treatment xmlns:tp="http://www.plazi.org/taxpub"><tp:treatment-meta><mixed-citation publication-type="journal"><person-group><name><surname>Perrichot</surname><given-names>Vincent</given-names></name><name><surname>Ortega-Blanco</surname><given-names>Jaime</given-names></name><name><surname>McKellar</surname><given-names>Ryan C.</given-names></name><name><surname>Delclòs</surname><given-names>Xavier</given-names></name><name><surname>Azar</surname><given-names>Dany</given-names></name><name><surname>Nel</surname><given-names>André</given-names></name><name><surname>Tafforeau</surname><given-names>Paul</given-names></name><name><surname>Engel</surname><given-names>Michael S.</given-names></name></person-group><article-title>New and revised maimetshid wasps from Cretaceous ambers (Hymenoptera, Maimetshidae)</article-title><source>Zookeys</source><day>24</day><month>9</month><year>2011</year><volume>2011</volume><issue>130</issue><fpage>421</fpage><lpage>453</lpage><pub-id pub-id-type="doi">10.3897/zookeys.130.1453</pub-id></mixed-citation></tp:treatment-meta><tp:nomenclature><tp:taxon-name>
                            <tp:taxon-name-part taxon-name-part-type="genus">Ahiromaimetsha</tp:taxon-name-part>
                            <tp:taxon-name-part taxon-name-part-type="species">najlae</tp:taxon-name-part>
                        <object-id xmlns:xlink="http://www.w3.org/1999/xlink" xlink:type="simple">urn:lsid:zoobank.org:act:50E62250-CD58-4CBC-A60F-EEBCBF028F38</object-id>
                        <object-id xmlns:xlink="http://www.w3.org/1999/xlink" xlink:type="simple">http://species-id.net/wiki/Ahiromaimetsha_najlae</object-id>
                        </tp:taxon-name><tp:taxon-authority>Perrichot, Azar, Nel &amp; Engel</tp:taxon-authority><tp:taxon-status xmlns:xlink="http://www.w3.org/1999/xlink" xlink:type="simple">sp. n.</tp:taxon-status><xref ref-type="fig" rid="F11">Figs 11</xref><xref ref-type="fig" rid="F12">12</xref></tp:nomenclature><tp:treatment-sec sec-type="Type material"><title>Type material.</title><p>Holotype MKN-1A (♀), collection Azar, provisionally deposited in the Muséum National d’Histoire Naturelle, Paris, France.</p></tp:treatment-sec><tp:treatment-sec sec-type="Type locality"><title>Type locality.</title><p>Maknouniyyeh, Caza Jezzine, Mouhafazit Loubnan Al-Janoubi (South Lebanon district), Lebanon.</p></tp:treatment-sec><tp:treatment-sec sec-type="Stratigraphic horizon"><title>Stratigraphic horizon.</title><p>Neocomian (Valanginian–Lowermost Aptian), Lower Cretaceous.<!--PageBreak--></p></tp:treatment-sec><tp:treatment-sec sec-type="Diagnosis"><title>Diagnosis.</title><p>As for the genus (see above).</p></tp:treatment-sec><tp:treatment-sec sec-type="Description"><title>Description.</title><p><italic>Female</italic>: Total body length ca. 5.2 mm. Head nearly rounded in anterior view, length 0.97 mm, width 1.35 mm, finely setose; compound eyes somewhat bulging, oval, large, length 0.78 mm, width 0.62 mm; ocelli positioned on swelling; mandibles strong, asymmetrical, right with four teeth and left with three teeth both with apical tooth largest; maxillary palps well developed, elongate, distinctly longer than mandibles, with six palpomeres; labial palps short, with four palpomeres; antennae partly damaged but complete, with apparently 16 segments (some segments have secondary constrictions owing to compression), scape and pedicel short and globulous, flagellomeres cylindrical, length of antennomeres as follows (all in mm): scape 0.3, pedicel 0.16, flagellomeres 0.47, 0.52, 0.45, 0.34, 0.32, 0.32, 0.22, 0.17, 0.17, 0.16, 0.16, 0.14, 0.11, 0.11; antenna with fine setae and sparse sensilla. Mesosomal length 2.21 mm, height 1.09 mm, finely setose but without visible foveae or sculpturing; mesoscutal length 0.71 mm, with strong anterior median depression; mesoscutellum not clearly visible, obscured by wings. Metacoxa with an outer basal extension; metatrochantellus diagonally divided and appearing two-segmented; protibial calcar bifurcate (<xref ref-type="fig" rid="F12">Fig. 12B</xref>), with defined velum and trunk, velum smooth, trunk with spine-like microsculpture, basitarsal comb composed of blunt, flattened pegs; pretarsal claws cleft; leg measurements (all in mm, given for those observable): procoxa 0.21, protrochanter 0.42, profemur 0.82, protibia 0.60, probasitarsus 0.61, second protarsomere 0.16, third pro<!--PageBreak-->tarsomere 0.11, mesocoxa 0.39, mesotrochanter 0.55, mesofemur 0.81, metacoxa 0.48, metatrochanter 0.16, metafemur 1.10. Wings hyaline, forewing length 4.81 mm, width 1.54 mm; hind wing length 3.12 mm, width 1.15 mm; venation as in <xref ref-type="fig" rid="F12">figure 12D</xref>; five distal hamuli on hind wing. Metasomal length 2.11 mm; height 0.81 mm; metasomal sterna well sclerotized, convex; ovipositor long, length 2.16 mm, with clearly visible denticles at apex (<xref ref-type="fig" rid="F12">Fig. 12C</xref>).</p><p><italic>Male</italic>: Unknown.</p><fig id="F11" position="float" orientation="portrait"><label>Figure 11.</label><caption><p>Photomicrograph of holotype female of <italic><tp:taxon-name>Ahiromaimetsha najlae</tp:taxon-name></italic> Perrichot, Azar, Nel, and Engel gen. et sp. n. (MKN-1A).</p></caption><graphic xmlns:xlink="http://www.w3.org/1999/xlink" xlink:href="ZooKeys-130-421-g011.jpg" position="float" orientation="portrait" xlink:type="simple"/></fig><fig id="F12" position="float" orientation="portrait"><label>Figure 12.</label><caption><p><bold>A</bold> Habitus diagram of holotype female of <italic><tp:taxon-name>Ahiromaimetsha najlae</tp:taxon-name></italic> Perrichot, Azar, Nel, and Engel gen. et sp. n. (MKN-1A), with inset of <bold>B</bold> fore tibial spine <bold>C</bold> ovipositor <bold>D</bold> forewing and hind wing venation.</p></caption><graphic xmlns:xlink="http://www.w3.org/1999/xlink" xlink:href="ZooKeys-130-421-g012.jpg" position="float" orientation="portrait" xlink:type="simple"/></fig></tp:treatment-sec><tp:treatment-sec sec-type="Etymology"><title>Etymology.</title><p>The specific epithet is a matronym honoring Dr Najla Zeidane-Gèze, wife of the collector of the holotype.</p></tp:treatment-sec></tp:taxon-treatment>
