# Supplementary material for: New and revised maimetshid wasps from Cretaceous ambers (Hymenoptera, Maimetshidae)
Source: Zookeys. 2011 Sep 24;(130):421–53. doi: 10.3897/zookeys.130.1453 (PMC3260773; doi:10.3897/zookeys.130.1453)
Supplement: XML Treatment for Ahstemiam [file zookeys.130.1453-treatment9.xml]

<!DOCTYPE tp:taxon-treatment
  PUBLIC "-//TaxonX//DTD Taxonomic Treatment Publishing DTD v0 20100105//EN" "tax-treatment-NSO.dtd">
<tp:taxon-treatment xmlns:tp="http://www.plazi.org/taxpub"><tp:treatment-meta><mixed-citation publication-type="journal"><person-group><name><surname>Perrichot</surname><given-names>Vincent</given-names></name><name><surname>Ortega-Blanco</surname><given-names>Jaime</given-names></name><name><surname>McKellar</surname><given-names>Ryan C.</given-names></name><name><surname>Delclòs</surname><given-names>Xavier</given-names></name><name><surname>Azar</surname><given-names>Dany</given-names></name><name><surname>Nel</surname><given-names>André</given-names></name><name><surname>Tafforeau</surname><given-names>Paul</given-names></name><name><surname>Engel</surname><given-names>Michael S.</given-names></name></person-group><article-title>New and revised maimetshid wasps from Cretaceous ambers (Hymenoptera, Maimetshidae)</article-title><source>Zookeys</source><day>24</day><month>9</month><year>2011</year><volume>2011</volume><issue>130</issue><fpage>421</fpage><lpage>453</lpage><pub-id pub-id-type="doi">10.3897/zookeys.130.1453</pub-id></mixed-citation></tp:treatment-meta><tp:nomenclature><tp:taxon-name>
                            <tp:taxon-name-part taxon-name-part-type="genus">Ahstemiam</tp:taxon-name-part>
                        <object-id xmlns:xlink="http://www.w3.org/1999/xlink" xlink:type="simple">urn:lsid:zoobank.org:act:C50729F7-36EC-4AD3-BAB9-6CAE13C8D74E</object-id>
                        <object-id xmlns:xlink="http://www.w3.org/1999/xlink" xlink:type="simple">http://species-id.net/wiki/Ahstemiam</object-id>
                        </tp:taxon-name><tp:taxon-authority>McKellar &amp; Engel</tp:taxon-authority><tp:taxon-status xmlns:xlink="http://www.w3.org/1999/xlink" xlink:type="simple">gen. n.</tp:taxon-status><!--PageBreak--></tp:nomenclature><tp:treatment-sec sec-type="Type species"><title>Type species.</title><p><italic><tp:taxon-name>Ahstemiam cellula</tp:taxon-name></italic> McKellar &amp; Engel, sp. n.</p></tp:treatment-sec><tp:treatment-sec sec-type="Diagnosis"><title>Diagnosis.</title><p>Total body length near 1.2 mm; compound eyes globular and protuberant; fine occipital carina present; pedicel ‘comma-shaped’ in lateral view, 0.54x length of scape and inserted deeply into scape’s apex; 14 flagellomeres, cylindrical in shape and progressively shortening; maxillary palpus with at least three palpomeres, ultimate palpomere with three apical stiff setae, penultimate palpomere with one apical and two mid-body stiff setae; labial palpus apparently with three palpomeres, all short and bearing numerous stiff setae; junction between Sc+R and Rs very close to pterostigma, 2Sc+R shorter than Rs; pterostigma elongate, longer than [2R<sub>1</sub>], with gradual apical taper; r-rs originating within apical one-third of pterostigmal length; 2R present as small stub; [1M] relatively small, apical corner (junction of Rs+M and 1m-cu crossvein) positioned posterior to pterostigma; [1Rs] triangular, bounded by very thin M posteriorly, 2Rs and 1rs-m forming anterior and apical margins of cell, both fade to become nebulous throughout most of cell’s length; first apparent metasomal segment much shorter than cell [2R<sub>1</sub>].</p></tp:treatment-sec><tp:treatment-sec sec-type="Etymology"><title>Etymology.</title><p>The new genus-group name is the inverse of the type genus, <italic><tp:taxon-name>Maimetsha</tp:taxon-name></italic>, and is considered a meaningless euphonious combination of letters. The name is designated to be feminine in gender.</p></tp:treatment-sec><tp:treatment-sec sec-type="Comments"><title>Comments.</title><p><italic><tp:taxon-name>Ahstemiam</tp:taxon-name></italic> is most similar to <italic><tp:taxon-name>Maimetshorapia</tp:taxon-name></italic>. The new genus differs in the presence of a prestigma (abscissa of R between 1Rs and pterostigma) that is only slightly inflated (as opposed to distinctly incrassate) and faded apically, as well as a first apparent metasomal tergum that is much shorter than cell [2R<sub>1</sub>]. The nebulous veins bordering the posterior edges of cell [1Rs], as well as the small size of the cell itself, are distinct among known members of the family <tp:taxon-name>Maimetshidae</tp:taxon-name>.</p></tp:treatment-sec></tp:taxon-treatment>
